# Supplementary material for: Identification of long intergenic non-coding RNAs (lincRNAs) deregulated in gastrointestinal stromal tumors (GISTs)
Source: PLoS One. 2018 Dec 17;13(12):e0209342. doi: 10.1371/journal.pone.0209342 (PMC6296525; doi:10.1371/journal.pone.0209342)
Supplement: S1 Table — (XLSX) [file pone.0209342.s001.xlsx]

## Sheet: Sheet1
S1 Table. LincRNA RT-qPCR data underlying Figure 1. Log2(2^-dCt) values normalized to the expression levels of GAPDH.
Sample ID	Tissue	log2(2^-dCt) values
		MALAT1	H19	FENDRR
188N	GIST	2.079893	7.925117	4.200315
171N*	GIST	2.414391	-4.02965	2.60014
175N	GIST	1.871016	7.90822	4.015959
115N	GIST	3.77623	8.727249	5.54274
116N	GIST	3.417078	9.428928	5.337276
114N	GIST	5.97456	10.74055	9.334007
118N	GIST	5.262817	9.037495	5.890623
125N	GIST	4.438259	9.587767	4.987244
65N	GIST	3.899315	8.558874	4.474503
69N	GIST	4.786709	11.35627	7.692335
121N	GIST	5.601479	10.98605	6.120892
104N	GIST	2.875404	10.64211	6.379604
87N	GIST	4.428116	8.03253	3.483847
145N	GIST	4.830147	12.324	7.958973
190N	GIST	1.331751	7.369204	4.162933
192N	GIST	0.031864	10.96018	6.199905
193N	GIST	1.869209	9.392321	4.910074
195N	GIST	3.160786	9.733799	5.213341
196N	GIST	1.578922	9.442516	5.069836
165N	GIST	5.105852	10.8808	6.438515
81N	GIST	5.960323	11.52244	8.581387
132N	GIST	4.661154	7.991407	2.719568
188K	GISTadjacent	1.420578	2.494675	1.203682
171K	GISTadjacent	2.870438	3.007595	0.826382
175K	GISTadjacent	0.189388	3.859028	3.108173
115K	GISTadjacent	-0.00714	3.709209	2.441376
116K	GISTadjacent	2.061325	6.023968	2.340771
114K	GISTadjacent	3.383007	4.154366	3.448002
118K	GISTadjacent	5.522694	3.45903	7.844164
125K	GISTadjacent	3.118866	5.339235	1.429539
65K	GISTadjacent	4.138985	5.574348	2.600693
69K	GISTadjacent	5.769569	5.731247	4.464157
121K	GISTadjacent	2.831482	9.574871	3.04163
104K	GISTadjacent	5.651787	7.023697	6.147589
87K	GISTadjacent	3.188694	5.837711	6.336876
145K	GISTadjacent	5.251503	6.861507	4.017311
190K	GISTadjacent	2.599312	4.369667	3.500496
192K	GISTadjacent	0.79752	6.487099	2.254017
193K	GISTadjacent	0.797531	3.425781	1.784515
195K	GISTadjacent	3.097979	2.735126	0.177996
196K	GISTadjacent	0.513512	4.346321	1.259693
165K	GISTadjacent	0.202667	3.626747	1.901581
81K	GISTadjacent	6.216988	7.26148	7.474419
132K	GISTadjacent	1.97995	4.152096	4.412777
*Sample 171N was eliminated from analysis a strong oulier
