# Supplementary material for: Identification of long intergenic non-coding RNAs (lincRNAs) deregulated in gastrointestinal stromal tumors (GISTs)
Source: PLoS One. 2018 Dec 17;13(12):e0209342. doi: 10.1371/journal.pone.0209342 (PMC6296525; doi:10.1371/journal.pone.0209342)
Supplement: S2 Table — (XLSX) [file pone.0209342.s002.xlsx]

## Sheet: Sheet1
S2 Table. MiRNA, lincRNA and mRNA expression data obtained from TLDA and RT-qPCR and used for Spearman correlation anlyses. Log2(2^-dCt) values normalized to the expression levels of GAPDH (for lincRNA expression), TFRC and POLR2A (for mRNA expression) or RNU6, RNU24 and RNU 48 (for miRNA expression).
Sample	Group	log2(2^-dCt) values of miRNA, lincRNA and mRNA expression
		mir192	mir182	mir203	mir215	mir200b	mir133a	mir141	mir200c	mir200a	mir375	mir133b	mir429	mir451	mir483_5p	mir483_3p	mir486	mir490	mir509_3p	mir455_3p	mir378d	mir675	MALAT1	H19	FENDRR	PDGFRA	ETV1	KIT
104K	Control	-4.3049996693929	-15.6589997609456	-15.6589997609456	-13.2559998830159	-15.6589997609456	4.31850020090739	-15.6589997609456	-7.51149876912435	-15.6589997609456	-15.6589997609456	0.501500765482586	-15.6589997609456	-2.9309991200765	-3.49050076802572	-2.20150025685628	-1.09699948628743	-2.97100003560384	-14.4364999135335	-10.6510003407796	-6.00200017293294	-4.85550053914388	5.65178680419921	7.02369689941406	6.1475887298584	3.02151489257812	-2.85224151611328	1.75756072998046
104N	Case	-7.13616689046224	-9.94866689046224	-12.0316670735677	-12.0316670735677	-7.63566716512044	-0.814666112264	-12.0316670735677	-8.04516728719076	-7.3101666768392	-12.0316670735677	-7.45366795857748	-7.50966771443685	-0.00166638692220296	5.1908327738444	5.33333269755045	2.51333300272623	-12.0316670735677	-8.1576665242513	-0.174166997273765	-5.76866658528646	2.40833346048991	2.87540435791015	10.6421146392822	6.3796043395996	6.32244491577148	2.68318176269531	2.29100036621093
114K	Control	3.60149955749512	-9.1220006942749	-4.03500080108642	-4.07300090789794	2.56600093841552	2.57299900054931	1.02749919891357	5.97749996185303	2.7465009689331	4.00199890136718	-2.16450023651123	-4.88000011444091	-5.30650043487548	0.0819997787475586	-2.7209997177124	3.84200000762939	-9.1220006942749	-5.78550052642822	-9.1220006942749	-9.1220006942749	-4.96049976348876	3.38300704956054	4.15436553955078	3.44800186157226	2.33514213562011	-0.972234725952148	1.66950416564941
114N	Case	-13.1750005086263	-13.1750005086263	-13.1750005086263	-13.1750005086263	-13.1750005086263	-13.1750005086263	-13.1750005086263	-13.1750005086263	-13.1750005086263	-13.1750005086263	-13.1750005086263	-13.1750005086263	-13.1750005086263	0.558499972025555	-13.1750005086263	-6.84400113423665	-13.1750005086263	-13.1750005086263	-13.1750005086263	-13.1750005086263	-6.46799977620443	5.97455978393555	10.740550994873	9.33400726318359	0.125904083251953	4.18028259277343	6.14757919311523
115K	Control	3.42950121561686	-3.2699998219808	0.516001383463539	-4.20999844868978	2.89900080362955	3.80450026194254	1.11249987284342	5.01450125376383	1.87150065104166	4.43400065104166	0.562000910441078	0.731000582377114	-0.714000066121422	1.6625010172526	3.17500082651774	1.83100096384684	-7.79599889119466	-12.3054993947347	-12.3054993947347	-9.00149854024252	-2.22749837239584	-0.00714111328124998	3.70920944213867	2.44137573242187	0.834934234619141	-2.72681808471679	0.628120422363281
115N	Case	-4.35866578420003	-17.4511664708455	-17.4511664708455	-11.4126647313436	-10.4101680119832	-1.47916634877523	-17.4511664708455	-6.48716767628988	-17.4511664708455	-17.4511664708455	-5.05266602834066	-17.4511664708455	-4.70516618092855	0.429833094278973	-0.967665990193684	-2.90466626485189	-17.4511664708455	-3.31016667683919	-3.35966618855794	-8.51366647084554	-1.49066670735677	3.77622985839843	8.72724914550781	5.54273986816406	2.83172607421875	4.24679946899414	5.75079536437988
116K	Control	6.3306671778361	-6.67083295186361	1.88566652933756	-0.681332906087242	6.23066679636637	3.38366667429606	4.74416700998942	8.20516649881998	5.82966581980387	5.60716692606608	-2.52333386739095	2.84916655222575	1.31966654459635	-0.504832585652672	1.56116549173991	4.33016649881998	-10.4443333943685	-7.55783208211263	-10.4443333943685	-0.823832829793297	-3.55783398946127	2.06132507324218	6.02396774291992	2.34077072143554	n/a	n/a	n/a	n/a
116N	Case	-11.5793333053589	-17.0903329849243	-17.0903329849243	-12.5223321914673	-17.0903329849243	-4.58483219146728	-17.0903329849243	-9.02833271026611	-12.1253328323364	-17.0903329849243	-17.0903329849243	-17.0903329849243	-4.20083236694335	0.198666572570801	-2.76683330535888	-1.23283290863037	-17.0903329849243	-2.74733257293701	-7.15233325958251	-15.1143331527709	-1.52983283996582	3.41707801818847	9.42892837524414	5.33727645874023	n/a	n/a	n/a	n/a
118K	Control	5.52833334604899	-9.82416661580404	1.41283480326334	-1.03966649373373	3.99633280436198	2.19183222452799	1.62533251444498	7.02233378092448	3.12983290354411	5.31183401743571	-2.7211659749349	0.0163332621256486	-9.82416661580404	2.4358336130778	3.11483351389567	1.2218329111735	-9.82416661580404	-8.31166585286459	-9.82416661580404	-7.29216702779134	-0.921166737874351	5.5226936340332	3.45903015136718	7.84416389465332	n/a	n/a	n/a	n/a
118N	Case	-6.34366639455159	-18.0861666997274	-6.04866822560628	-14.7011683781942	-13.3286670049032	-7.0606673558553	-18.0861666997274	-7.86816628774007	-18.0861666997274	-13.604666074117	-13.4886668523153	-18.0861666997274	-18.0861666997274	0.818833033243816	-1.76816685994466	-10.2106669743856	-18.0861666997274	-6.43066628774007	-5.75016625722249	-18.0861666997274	-2.04416688283284	5.2628173828125	9.03749465942382	5.89062309265137	n/a	n/a	n/a	n/a
121K	Control	-6.13866678873698	-16.0666662851969	-16.0666662851969	-14.3881670633952	-11.3621660868327	2.12633450826009	-7.39916674296061	-6.42816607157389	-16.0666662851969	-16.0666662851969	-1.60916678110759	-16.0666662851969	-3.30066553751628	0.175333340962727	-3.29666582743327	-0.157166163126629	-4.36266581217448	-13.5621668497721	-6.68916575113932	-7.56566683451335	-3.37116686503093	2.83148193359375	9.57487106323242	3.04162979125976	1.90723419	-1.27687453999999	0.951314930000002
121N	Case	-6.37483342488607	-14.3543341954549	-18.4803336461385	-14.2663329442342	-18.4803336461385	-3.036834081014	-13.9458335240682	-6.37233384450277	-16.7833331425985	-8.50983460744222	-5.88083489735921	-18.4803336461385	-14.3848327000936	0.931666056315105	0.731166521708172	-4.52483399709066	-9.35383256276448	-11.1483329137166	-6.23833306630452	-8.64383347829183	-1.04183419545491	5.60147857666015	10.9860534667968	6.12089157104492	2.79470158	3.806283	5.57400608
125K	Control	-6.20400047302246	-15.0474996566772	-12.6664991378784	-15.5239992141723	-14.0974988937378	3.29450035095215	-18.9084997177124	-7.50700092315673	-13.4984998703002	-18.9084997177124	-0.44749927520752	-15.4434995651245	-4.1899995803833	-4.49349975585937	-7.18649959564208	-2.08999919891357	-5.45950031280517	-13.2545003890991	-8.66199970245361	-8.05099964141845	-5.95550060272216	3.11886596679687	5.33923530578613	1.42953872680664	2.81212139129635	-1.20168590545655	0.577197074890147
125N	Case	-5.79099941253662	-14.5575008392333	-6.28049945831298	-15.4734992980957	-9.67100143432617	-4.62100028991699	-18.7569999694824	-9.07500076293945	-13.5914993286132	-18.7569999694824	-13.8155002593994	-18.7569999694824	-5.26000118255615	1.23099994659424	-0.742000579833984	-4.34200000762939	-18.7569999694824	3.21649932861328	-3.22649955749511	-10.9359989166259	-1.63049983978271	4.43825912475585	9.58776664733886	4.98724365234375	5.6959838867188	2.4031677246094	2.4820976257325
132K	Control	5.4520009358724	-10.65349928538	1.20199998219808	0.588001569112144	4.66100056966146	3.98700078328451	1.12599976857503	6.34600098927816	2.6710007985433	3.00200017293294	-5.98499838511149	2.22049935658773	-0.322999636332192	2.96200021107992	0.0979998906453475	5.24350007375082	-9.59599844614664	-9.85700003306071	-10.65349928538	-10.65349928538	-6.50600020090739	1.97994995117187	4.15209579467773	4.41277694702148	1.60587692260742	-1.61499404907226	-0.0186042785644532
132N	Case	-7.67800045013427	-18.7650003433227	-18.7650003433227	-12.6740007400512	-13.91100025177	-6.59949970245361	-18.7650003433227	-10.3070001602172	-18.7650003433227	-18.7650003433227	-14.3545007705688	-18.7650003433227	-13.9410009384155	0.948498725891113	-1.10150051116943	-8.25750064849853	-18.7650003433227	-7.38749980926513	-8.13100147247314	-17.3055009841918	-2.72250080108642	4.66115379333496	7.99140739440918	2.71956825256347	3.08760833740234	2.7928123474121	5.39011764526367
145K	Control	2.42733319600423	-8.01466814676921	-3.6151663462321	-0.865666071573894	0.197333653767902	2.40583356221517	-2.61566607157389	2.38833363850911	-1.77016703287761	0.120333989461262	-1.22616640726725	-3.28816668192546	-0.455666224161785	-1.93566576639811	-1.2711664835612	2.42233403523763	-15.4136664072673	-13.95516649882	-10.8686663309733	-10.3606669108073	-3.81966463724772	5.25150299072265	6.86150741577149	4.0173110961914	3.454620365	-1.527126315	0.325702665000001
145N	Case	-1.12483278910319	-15.0148331324259	-8.05033270517985	-9.85783354441325	-5.41133276621501	-0.442832628885906	-7.40983168284098	-3.74183432261149	-9.99833265940348	-9.9388329188029	-3.75433317820231	-12.666833559672	-2.28333441416423	3.79066689809163	1.46916707356771	-3.04433218638102	-15.0148331324259	4.83666642506917	-2.32033220926921	-5.49833456675212	1.22866662343343	4.83014678955078	12.3239955902099	7.9589729309082	6.15043259	3.89024353	3.33096695
165K	Control	5.54683272043864	-7.78166707356771	1.76133314768473	-1.52716573079427	5.53683344523112	2.93433348337809	3.35933272043864	7.00533358256022	4.98583380381266	3.17333380381266	-1.58866628011068	1.94483248392741	-0.847167332967125	-2.24816640218099	-0.448167165120445	1.60933367411295	-12.556666692098	-12.3911660512288	-12.556666692098	-8.74516614278158	-3.33366711934408	0.202667236328125	3.62674713134765	1.90158081054687	1.88109970092773	-2.11485290527343	1.57714462280273
165N	Case	-5.17800108591716	-14.9199997584025	-14.9199997584025	-13.1299988428752	-12.9045006434123	-2.38399855295817	-14.9199997584025	-4.89800039927165	-14.9199997584025	-5.92500082651774	-14.2604996363322	-14.9199997584025	-9.58950010935466	5.12700017293294	1.17600091298421	-3.62699858347575	-14.9199997584025	-14.9199997584025	-3.3220001856486	-12.9024998346965	0.342999776204426	5.10585212707519	10.880802154541	6.43851470947265	2.86797046661376	3.87730884552001	4.92692279815673
171K	Control	-7.25783354441321	-13.6278340021769	-16.5593334833781	-16.5593334833781	-16.5593334833781	3.73041647847245	-16.5593334833781	-11.6853329340617	-16.5593334833781	-16.5593334833781	-0.5350835901896	-16.5593334833781	-4.99933401743571	-3.99633376053628	-16.5593334833781	-0.851332728068002	-11.0648323694865	-16.5593334833781	-16.5593334833781	-16.5593334833781	-7.80333296457927	2.87043762207031	3.00759506225585	0.826381683349609	2.53711891174316	-0.857557296752929	0.930435180664062
171N	Case	-16.0383335749308	-16.0383335749308	-8.01583449045817	-15.4883343378703	-11.1158329645793	-3.25783316294352	-16.0383335749308	-5.61583296457927	-16.0383335749308	-16.0383335749308	-16.0383335749308	-16.0383335749308	-16.0383335749308	-5.63383452097575	-14.4123341242472	-7.07433287302653	-16.0383335749308	-15.8493343989054	-4.95808392588296	-15.4818340937297	-9.50483290354411	2.41439056396484	-4.02965927124023	2.60013961791992	4.89735031127929	2.94258117675781	4.16383743286132
175K	Control	-6.09399986183757	-10.9204998008024	-10.9204998008024	-10.9204998008024	-7.21949958717933	8.60449981772786	-10.9204998008024	-0.914499282003589	-10.9204998008024	-10.9204998008024	3.68924985587487	-10.9204998008024	-10.9204998008024	-0.635749953390288	-7.0114994040739	1.57624898612387	-6.14450073158855	-10.9204998008024	-10.9204998008024	-10.9204998008024	-1.19700050270671	0.189388275146484	3.85902786254883	3.10817337036133	2.4747085571289	0.0760154724121095	0.820644378662109
175N	Case	-5.47599989573157	-15.0130001703898	-15.0130001703898	-15.0130001703898	-15.0130001703898	-2.33975010935714	-15.0130001703898	-6.15299956003825	-15.0130001703898	-15.0130001703898	-15.0130001703898	-15.0130001703898	-15.0130001703898	2.62999947865804	-1.04700056711833	-4.71650091807048	-15.0130001703898	-15.0130001703898	-9.85049978892009	-15.0130001703898	-0.861250696820523	1.87101554870605	7.90822029113769	4.01595878601074	3.05887889862061	2.754563331604	6.47812747955322
188K	Control	-5.58708363588263	-12.3273331323426	-5.92883268983773	-15.7273327508729	-10.7843319574159	5.27366669731073	-15.7688328424256	-5.12683455141	-11.1753327050965	-15.7688328424256	0.577667554302895	-15.7688328424256	-1.85133234651498	-4.75283209474496	-5.77883307130746	1.51416714994498	-4.29083220155648	-15.7688328424256	-15.7688328424256	-8.89383286742557	-9.41033278139042	1.42057800292968	2.49467468261718	1.20368194580078	1.04413890838623	-0.48003101348877	1.01657009124756
188N	Case	-15.0618329238892	-14.0918336105347	-15.0618329238892	-15.0618329238892	-8.17433406829835	-3.7193341445923	-15.0618329238892	-5.05783321380616	-15.0618329238892	-15.5558324051153	-15.0618329238892	-9.80033351898194	-10.1483330917359	2.64116714477538	-0.71083309173585	-3.03733303070069	-15.0618329238892	2.35966728210448	-5.45033313751222	-15.0618329238892	-0.462333221435557	2.07989311218261	7.92511749267578	4.20031547546386	0.44040584564209	4.40965175628662	5.74839115142822
190K	Control	4.78416697184245	-4.87433274586995	-0.558833440144855	-4.29533227284749	3.49216715494792	3.26116625467936	1.74666659037272	4.85716692606608	2.713165918986	3.10316626230876	-0.871834119160969	0.768167177836101	-1.36083443959554	-3.01183350880941	-1.12433274586995	1.24716631571452	-3.56083329518636	-13.6233332951864	-13.6233332951864	-4.90833314259847	-3.07783158620198	2.59931182861328	4.36966705322265	3.50049591064453	2.34551239	-1.74977111999999	1.04225921
190N	Case	n/a	n/a	n/a	n/a	n/a	n/a	n/a	n/a	n/a	n/a	n/a	n/a	n/a	n/a	n/a	n/a	n/a	n/a	n/a	n/a	n/a	1.33175086975097	7.36920356750488	4.16293334960937	4.571752545	2.906984325	5.188842775
192K	Control	6.75333340962728	-10.5521666208903	1.62483342488607	-1.54066721598307	5.72583421071371	3.91083367665609	4.05383332570394	6.66333325703939	5.14383347829183	5.82383378346761	1.08183224995931	3.52633317311605	2.17383321126302	2.79383309682211	5.92633279164632	3.4768336613973	-10.5521666208903	-8.22716585795084	-10.5521666208903	-6.93316713968913	0.396834691365562	0.797519683837891	6.48709869384766	2.2540168762207	1.44984818	0.644096379999993	2.0869751
192N	Case	-0.0393333435058593	-11.0313339233398	-11.0313339233398	-11.0313339233398	-6.34333419799804	0.517665863037109	-6.88833427429199	-5.13133239746093	-11.0313339233398	-11.0313339233398	-2.80433464050292	-11.0313339233398	0.853666305541992	7.72616672515869	7.85716533660888	2.80116653442382	-11.0313339233398	-11.0313339233398	-6.44583320617675	-5.15033340454101	2.80166625976562	0.0318641662597657	10.9601783752441	6.19990539550781	2.942459105	3.609077455	4.945041655
193K	Control	5.55483404795329	-3.01616605122884	0.970333735148113	-3.39666684468587	5.22733370463054	1.90083376566569	2.82183329264323	5.95533434549967	4.04183355967204	4.25333372751872	-1.76466687520345	2.41833368937175	1.37983290354411	-2.35416539510091	0.787833849589031	2.79883352915446	-8.26616605122884	-13.7201665242513	-13.7201665242513	-8.34666570027669	-2.72466595967611	0.797531127929687	3.42578125	1.78451538085937	0.182224275000003	-2.53274917499999	0.397373205000008
193N	Case	-4.12183316548665	-15.7048343022664	-8.76083405812581	-8.01183541615804	-7.73033364613851	-0.288333257039387	-18.3658336003621	-7.62983544667562	-10.1268332799276	-18.3658336003621	-3.66283353169759	-9.18783219655355	-2.87733395894368	-0.441833813985188	1.459166208903	-2.59733327229818	-9.18783410390218	-6.97533257802327	-4.39433320363363	-9.56833299001058	-0.860333760579426	1.86920928955078	9.39232063293457	4.91007423400878	1.348142625	3.779113765	6.268253325
195K	Control	2.63100083669027	-5.90949980417887	-2.29950014750163	-4.95300070444743	1.40300019582113	0.740000089009602	-1.09749952952067	3.26649983723958	0.603499730428059	0.530999501546223	-2.92549864451091	-1.53949991861979	-0.118999163309734	-2.2914997736613	-2.74550024668376	0.881500562032063	-15.4964996973674	-11.815499941508	-15.4964996973674	-15.4964996973674	-6.95949904123942	3.09797859191894	2.73512649536132	0.177995681762695	1.528217315	-2.101200105	1.142257685
195N	Case	-3.12233352661132	-16.8488330841064	-16.8488330841064	-10.1373329162597	-7.49333190917969	-3.04583263397216	-16.8488330841064	-6.38683128356933	-7.61733245849609	-16.8488330841064	-6.56833267211914	-13.3878326416015	-4.3033332824707	3.47516727447509	0.506667137145996	-4.16933441162109	-16.8488330841064	-15.2608337402344	-2.25833320617675	-7.90733337402343	0.151166915893555	3.16078567504883	9.73379898071289	5.21334075927734	1.990791315	3.927732465	5.005245205
196K	Control	2.29433345794677	-7.94616603851318	-4.88266849517822	-2.42666721343994	0.385832786560059	4.37183284759521	-0.878666877746582	2.92133331298828	0.262332916259766	2.10483264923095	0.878332138061523	-2.16366672515869	0.449832916259766	-1.56416702270507	0.636332511901856	2.19483280181884	-3.86316776275634	-14.7046670913696	-14.7046670913696	-4.21066761016845	-2.88066577911376	0.513511657714844	4.34632110595703	1.25969314575195	1.572727205	0.171459194999997	1.273742675
196N	Case	0.134333928426109	-10.5626665751139	-10.5626665751139	-10.5626665751139	-10.5626665751139	-1.49566713968913	-10.5626665751139	-10.5626665751139	-10.5626665751139	-5.76766649881998	-10.5626665751139	-10.5626665751139	-0.511665980021156	7.81583340962728	7.23733361562093	1.57183202107748	-10.5626665751139	5.38433297475179	-0.927166620890297	-8.60216585795084	3.04483350118002	1.57892227172851	9.44251632690429	5.06983566284179	2.578527445	3.865903855	4.197351455
65K	Control	-7.22366778055827	-13.1901671091716	-13.1901671091716	-13.1901671091716	-13.1901671091716	5.81033261617025	-13.1901671091716	-8.36116663614909	-13.1901671091716	-13.1901671091716	0.989833196004231	-13.1901671091716	-4.01166598002116	-1.41366736094157	-5.23716799418132	1.40333302815755	-8.32816569010417	-13.1901671091716	-13.1901671091716	-13.1901671091716	-3.41516749064128	4.13898468017578	5.57434844970703	2.60069274902343	2.75248718	-0.710308079999997	1.30079651
65N	Case	-8.19100125630696	-13.0295003255208	-13.0295003255208	-13.0295003255208	-13.0295003255208	-4.3580010732015	-13.0295003255208	-8.269500096639	-13.0295003255208	-13.0295003255208	-13.0295003255208	-13.0295003255208	-2.09099896748861	4.06650034586589	-1.48599942525228	-0.686999638875324	-13.0295003255208	-11.2065003712972	-3.48499997456868	-13.0295003255208	-2.03650029500325	3.89931488037109	8.55887413024902	4.47450256347656	7.638240815	3.007829665	5.657554625
69K	Control	4.84583187103271	-3.09116649627685	0.0568332672119141	-3.84366703033447	3.84333229064941	2.00033283233642	1.86333274841309	5.72183322906494	3.44133281707763	3.31683254241943	-1.67966747283936	0.584832191467285	0.589332580566406	-2.3796682357788	-0.752167701721192	2.28633213043212	-12.0021677017211	-8.44266605377197	-9.78966808319091	-4.21066570281982	-2.4421682357788	5.76956939697265	5.73124694824218	4.46415710449218	2.28565788	-3.21257973	-0.00576972999999719
69N	Case	-2.82349999745687	-13.2870000203451	-11.2009995778402	-8.41399892171224	-6.13499959309896	-3.2134993871053	-11.6820004781087	-5.84750111897786	-12.2359994252523	-16.1864999135335	-6.15050061543782	-14.2265008290609	-2.80999978383382	1.97749964396159	1.32600084940593	-3.02499993642171	-16.1864999135335	-5.71050008138021	-4.64100011189779	-8.82699902852376	0.486499468485516	4.7867088317871	11.3562698364257	7.69233512878417	3.197450635	4.776586535	6.376186375
81K	Control	1.65150006612142	-4.9834992090861	-2.08449999491374	-4.68699995676677	1.78050072987874	0.0284999211629221	0.607000668843586	3.8964999516805	1.34449990590413	1.47649987538655	-3.97549978892009	-0.851000467936199	-2.83500067392985	-4.50799910227458	-3.07199923197429	-0.46750036875407	-16.7844998041789	-16.7844998041789	-11.5079991022746	-12.0529991785685	-5.69549910227458	6.21698760986328	7.2614803314209	7.47441864013671	2.53801918029785	-2.48066329956054	1.87426948547363
81N	Case	-6.3534984588623	-17.1119995117187	-17.1119995117187	-12.2250003814697	-12.6184997558593	-4.37649917602539	-17.1119995117187	-8.87299919128417	-17.1119995117187	-17.1119995117187	-11.7754993438721	-17.1119995117187	-6.64150047302246	1.27900028228759	1.6240005493164	-3.5974998474121	-17.1119995117187	-17.1119995117187	-3.63099956512451	-17.1119995117187	0.0585002899169923	5.96032333374023	11.5224418640136	8.5813865661621	3.39025974273681	3.70848560333251	6.09485530853271
87K	Control	-2.04016621907552	-14.6016677220662	-13.3606665929159	-10.7361663182576	-8.68866570790609	-3.14716657002767	-8.33866723378499	-6.45216592152913	-9.89766724904378	-13.1571677525838	-6.63666756947835	-12.9571669896444	-2.19416745503743	1.99933306376139	1.55533281962077	-2.28716595967611	-18.0546668370565	-6.95816644032796	-2.20916684468587	-9.95816644032796	-0.13116677602132	3.18869400024414	5.83771133422851	6.33687591552734	2.46919250488281	-3.78591918945312	-0.290332794189453
87N	Case	-6.13333288828533	-19.4038330713908	-19.4038330713908	-13.347331682841	-12.8163315455119	-4.44783274332683	-9.52683226267498	-7.80383268992107	-19.4038330713908	-14.1498333613078	-7.64833227793377	-19.4038330713908	-8.90733305613201	0.23416741689045	0.686167081197091	-4.44783274332683	-15.6328331629435	-11.222331682841	-4.67133299509685	-12.714332262675	-2.27433363596599	4.42811584472656	8.03252983093261	3.48384666442871	5.27039146423339	1.26618003845215	1.97565650939941
