# Supplementary material for: Identification of long intergenic non-coding RNAs (lincRNAs) deregulated in gastrointestinal stromal tumors (GISTs)
Source: PLoS One. 2018 Dec 17;13(12):e0209342. doi: 10.1371/journal.pone.0209342 (PMC6296525; doi:10.1371/journal.pone.0209342)
Supplement: S3 Table — (XLSX) [file pone.0209342.s003.xlsx]

## Sheet: Sheet1
S3 Table. Results of Spearman correlation analysis between expression levels of investigated lincRNAs (MALAT1, H19, FENDRR) and GIST deregulated miRNAs or GIST associated oncogenes. r - Spearman correlation coefficient.
	MALAT1		H19		FENDRR
	r	p-value	r	p-value	r	p-value
KIT	0.17	0.29	0.67	0.0000036	0.49	0.0018
PDGFRA	0.51	0.001	0.51	0.00099	0.47	0.0031
ETV1	0.14	0.39	0.74	0.00000012	0.52	0.00089
miR_133a_3p	-0.45	0.0026	-0.68	0.000001	-0.52	0.0042
miR_133b	-0.33	0.033	-0.6	0.000034	-0.48	0.0013
miR_192_5p	-0.26	0.091	-0.41	0.0082	-0.15	0.34
miR_200c_3p	-0.3	0.058	-0.48	0.0016	-0.26	0.098
miR_200a_3p	-0.34	0.029	-0.45	0.0029	-0.18	0.25
miR_141_3p	-0.25	0.11	-0.4	0.01	-0.17	0.29
miR_200b_3p	-0.34	0.029	-0.36	0.02	-0.16	0.33
miR_486_5p	-0.48	0.0013	-0.53	0.00051	-0.35	0.022
miR_429	-0.38	0.012	-0.46	0.0023	-0.2	0.21
miR_490_3p	-0.43	0.0041	-0.44	0.0041	-0.4	0.0078
miR_455_3p	0.23	0.15	0.74	0.000000031	0.59	0.00004
miR_375	-0.19	0.22	-0.4	0.0093	-0.13	0.43
miR_203a_3p	-0.31	0.047	-0.51	0.00067	-0.28	0.07
miR_215_5p	-0.15	0.33	-0.27	0.087	0.0058	0.97
miR_182_5p	-0.29	0.063	-0.54	0.00029	-0.28	0.075
miR_451a	-0.4	0.0086	-0.27	0.09	-0.26	0.1
miR_675_3p	-0.042	0.79	0.63	0.000011	0.55	0.00017
miR_483_5p	-0.034	0.83	0.58	0.000076	0.52	0.00037
miR_509_3p	-0.011	0.94	0.25	0.11	0.26	0.1
