# Supplementary material for: Identification of long intergenic non-coding RNAs (lincRNAs) deregulated in gastrointestinal stromal tumors (GISTs)
Source: PLoS One. 2018 Dec 17;13(12):e0209342. doi: 10.1371/journal.pone.0209342 (PMC6296525; doi:10.1371/journal.pone.0209342)
Supplement: S4 Table — (XLSX) [file pone.0209342.s004.xlsx]

## Sheet: Sheet1
S4 Table. lincRNA qPCR data underlying subphenotype (histological type, risk grade and mutational status) analyses. LincRNA expression normalized to expression levels of GAPDH.
sample	group_celltype	group_riskgrade	Mutational status	H19ddct	h19log2(2^-ddct)	MALAt1dct	MALAT1log2(2^-ddct)	FENDRRdct	FENDRRlog2(2^-ddct)
188N	mixed	low	KITmut	-5.43044281005859	5.43044281005859	-0.659315109252929	0.659315109252929	-2.99663352966308	2.99663352966308
171N	mixed	low	PDGFRAmut	7.03725433349609	-7.03725433349609	0.456047058105469	-0.456047058105469	-1.77375793457031	1.77375793457031
175N	spindle	low	KITmut	-4.04919242858886	4.04919242858886	-1.68162727355957	1.68162727355957	-0.907785415649414	0.907785415649414
115N	spindle	medium	KITmut	-5.01803970336914	5.01803970336914	-3.78337097167968	3.78337097167968	-3.10136413574218	3.10136413574219
116N	spindle	medium	KITmut	-3.40496063232421	3.40496063232422	-1.35575294494628	1.35575294494628	-2.99650573730468	2.99650573730468
114N	epithelioid	low	PDGFRAmut	-6.58618545532226	6.58618545532226	-2.591552734375	2.591552734375	-5.88600540161132	5.88600540161132
118N	spindle	low	KITmut	-5.57846450805664	5.57846450805664	0.259876251220703	-0.259876251220703	1.95354080200195	-1.95354080200195
125N	epithelioid	medium	PDGFRAmut	-4.24853134155273	4.24853134155273	-1.31939315795898	1.31939315795898	-3.5577049255371	3.55770492553711
65N	spindle	low	PDGFRAmut	-2.98452568054199	2.98452568054199	0.239669799804687	-0.239669799804687	-1.87380981445312	1.87380981445312
69N	spindle	low	KITmut	-5.62502288818359	5.62502288818359	0.982860565185546	-0.982860565185546	-3.22817802429199	3.22817802429199
121N	spindle	high	KITmut	-1.41118240356445	1.41118240356445	-2.7699966430664	2.7699966430664	-3.07926177978515	3.07926177978516
104N	epithelioid	very low	PDGFRAmut	-3.61841773986816	3.61841773986816	2.77638244628906	-2.77638244628906	-0.232015609741211	0.232015609741211
87N	epithelioid	medium	PDGFRAmut	-2.1948184967041	2.1948184967041	-1.23942184448242	1.23942184448242	2.85302925109863	-2.85302925109863
145N	mixed	medium	WT	-5.46248817443847	5.46248817443847	0.421356201171875	-0.421356201171875	-3.94166183471679	3.9416618347168
190N	spindle	high	n/a	-2.99953651428222	2.99953651428222	1.2675609588623	-1.2675609588623	-0.662437438964843	0.662437438964844
192N	spindle	high	n/a	-4.47307968139648	4.47307968139648	0.765655517578125	-0.765655517578125	-3.9458885192871	3.9458885192871
193N	spindle	very low	n/a	-5.96653938293457	5.96653938293457	-1.07167816162109	1.07167816162109	-3.12555885314941	3.12555885314941
195N	spindle	low	n/a	-6.99867248535156	6.99867248535156	-0.0628070831298828	0.0628070831298828	-5.03534507751464	5.03534507751464
196N	mixed	medium	n/a	-5.09619522094726	5.09619522094726	-1.06541061401367	1.06541061401367	-3.81014251708984	3.81014251708984
165N	spindle	medium	KITmut	-7.25405502319335	7.25405502319335	-4.90318489074707	4.90318489074707	-4.53693389892578	4.53693389892578
81N rep	spindle	very low	KITmut	-4.26096153259277	4.26096153259277	0.256664276123047	-0.256664276123047	-1.10696792602539	1.10696792602539
132N rep	spinde	low	WT	-3.83931159973144	3.83931159973145	-2.68120384216308	2.68120384216308	1.693208694458	-1.69320869445801
