# Supplementary material for: Identification of long intergenic non-coding RNAs (lincRNAs) deregulated in gastrointestinal stromal tumors (GISTs)
Source: PLoS One. 2018 Dec 17;13(12):e0209342. doi: 10.1371/journal.pone.0209342 (PMC6296525; doi:10.1371/journal.pone.0209342)
Supplement: S5 Table — (XLSX) [file pone.0209342.s005.xlsx]

## Sheet: Sheet1
S5 Table. Results of GIST subphenotype analysis. Kruskal-Wallis multiple group comparisons analysis.
Phenotype	Compared groups	p-value
		MALAT1	H19	FENDRR
Risk grade	very low vs. low vs. medium vs. high	0.2548	0.3418	0.6697
Histological subtype (cell type)	spindle vs. epithelioid vs. mixed	0.5925	0.5716	0.7885
Mutational status	KITmutant vs. PDGFRAmutant vs. WT	0.5173	0.5564	0.9522
